# Supplementary material for: Glutathione as a Molecular Marker of Functional Impairment in Patients with At-Risk Mental State: 7-Tesla 1H-MRS Study
Source: Brain Sci. 2021 Jul 17;11(7):941. doi: 10.3390/brainsci11070941 (PMC8307096; doi:10.3390/brainsci11070941)
Supplement: Supplementary file 1 [file brainsci-11-00941-s001.zip]

Archive with 1 entries (1 files):
- brainsci-1193724-supplementary.pdf
